# Supplementary material for: Adolescent Obesity Modeling: A Framework of Socio-Economic Analysis on Public Health
Source: Healthcare (Basel). 2021 Jul 22;9(8):925. doi: 10.3390/healthcare9080925 (PMC8392515; doi:10.3390/healthcare9080925)
Supplement: Supplementary file 1 [file healthcare-09-00925-s001.zip]

Archive with 1 entries (1 files):
- healthcare-1243365-supplementary.pdf
